# Supplementary material for: OUtcome and Clinical Characteristics of Primary Headache in Patients with Sarcoidosis: The OUCH! Study
Source: Life (Basel). 2026 May 2;16(5):762. doi: 10.3390/life16050762 (PMC13208288; doi:10.3390/life16050762)
Supplement: Supplementary file 1 [file life-16-00762-s001.zip]

Archive with 1 entries (1 files):
- life-4254013-supplementary.pdf
